# Supplementary material for: Nitric oxide-dependent anaerobic ammonium oxidation
Source: Nat Commun. 2019 Mar 18;10:1244. doi: 10.1038/s41467-019-09268-w (PMC6423088; doi:10.1038/s41467-019-09268-w)
Supplement: Supplementary file 3 — Supplementary Dataset 1 [file 41467_2019_9268_MOESM3_ESM.xlsx]

## Sheet: Sheet1
ORF	Gene	Annotation	Up regulation fold
kustb0139	flgE_1	strongly similar to flagellar hook protein	174.2
kuste3545	tnpA_19	similar to transposase	105.9
kustd2153		unknown protein	69.4
kuste3542	flgK	similar to flagellar hook-associated protein	46.0
kuste4067		Conserved Hypothetical Protein	44.1
kustb0138	flgG	strongly similar to flagellar distal rod	43.3
kuste3438		conserved hypothetical protein	40.1
kustb0146	fliK	similar to flagellar hook-length control	35.2
kustd1399		similar to myohemerythrin (MHR)	33.0
kuste2523	fliI	strongly similar to flagellar ATPase fliI	30.9
kustc0435	hagH_2	similar to hydroxyacylglutathione hydrolase	29.4
kuste3024		similar to Flagellin	29.1
kustd1419	flgC	strongly similar to flagellar basal-body rod	27.4
kuste2572		hypothetical protein	27.3
kustd1423		hypothetical protein	27.1
kustc0533		putative tpr repeat protein	25.7
kuste2704		unknown protein	24.7
kustc1033		hypothetical protein	23.3
kuste2524		unknown protein	23.2
kustb0136	flgH	strongly similar to flagellar L-ring protein	21.2
kuste2521	FliG	similar to Flagellar Rotor Protein FliG	19.9
kustd1418	fliE	similar to flagellar hook-basal body complex	19.4
kuste2520	FliF	similar to flagellar MS ring protein	18.7
kustc0560	pfk	strongly similar to 6-phosphofructokinase	18.4
kuste2416		hypothetical protein	18.1
kuste2591	rfbG	strongly similar to CDP-glucose 4,6-dehydratase	16.9
kuste3437		conserved hypothetical protein	16.8
kustc0771	cpsE	strongly similar to galactosyl transferase CpsE	16.2
kusta0060	fliC	similar to flagellar filament 31K core protein	15.6
kustd1433	ntrC_2	similar to sigma 54 response regulator	15.5
kuste4655	mobA	molybopterin cofactor biosynthesis protein mobA	14.8
kustc0554		conserved hypothetical protein	14.7
kustc0558	fabG_1	similar to 3-oxoacyl-[acyl carrier protein]	14.4
kuste2582		hypothetical protein	14.2
kustc0559		hypothetical protein	14.0
kustd1422	atoS_2	similar to histidine kinase protein	13.9
kuste3099		conserved hypothetical protein	13.2
kuste2525		unknown protein	13.0
kustd1421	atoC_5	strongly similar to sigma 54 response regulator	12.9
kuste2457	hao_5	similar to hydroxylamine oxidoreductase hao	12.8
kustd1420	flgB	similar to flagellar basal-body rod protein	12.6
kustc0564		conserved hypothetical protein	12.6
kustb0141		conserved hypothetical protein	12.6
kustc0568	hsp_2	similar to small heat shock protein	12.6
kuste3431		unknown protein	12.6
kuste2551	wza	similar to capsular polysaccharide biosynthesis	12.6
kuste2531		hypothetical protein	12.6
kustc0565		similar to superoxide reductase	12.0
kustb0135	flgI	strongly similar to flagellar P-ring protein	11.9
kustb0144	flgE_2	similar to flagellar hook protein	11.9
kuste3949		unknown protein	11.6
kuste3772	FR	similar to flavocytochrome C fumarate reductase	11.4
kustd1432		hypothetical histidine kinase protein	11.2
kuste2367	rpoD_2	similar to transcription initiation factor sigma	11.0
kustd1428		hypothetical protein	10.8
kuste3543	flgL	similar to flagellar hook-associated protein	10.5
kustc0563		similar to cytochrome c6	10.3
kustc0567	hsp_1	similar to small heat shock protein	10.2
kustd1771	divK	similar to response regulator	10.2
kuste3442		unknown protein	10.2
kuste3017	oleB_1	similar to multidrug resistance ABC-transporter	10.2
kustd2129	groEL_2	strongly similar to 60 kDa chaperonin (groEL	9.9
kuste3436		hypothetical protein	9.8
kustd1547	cooC	similar to nickel insertase (CooC) of CODH/ACS	9.8
kuste4059		Conserved Hypothetical Protein similar to sigma	9.5
kuste2537	flhA	strong similarity to flagellar biosynthesis	9.5
kustc1041		similar to bacterial transcription regulatory	9.5
kuste2777		conserved hypothetical protein	9.5
kustd2074		hypothetical protein	9.5
kustb0145	flgD	similar to flagellar hook assembly protein	9.4
kuste2522		hypothetical protein	9.3
kustc0555	gdh	strongly similar to glutamate dehydrogenase	9.1
kustd1400	pqqC	similar to PQQ biosynthesis protein C	9.1
kustd1401		conserved hypothetical protein	9.1
kuste3715		unknown protein	8.7
kuste2415	rpoE	similar to sigma-70 factor	8.7
kustd1690	rnfB	similar to sodium dependent NADH:ubiquinone	8.7
kusta0048	acdB	strongly similar to acetate-CoA ligase	8.5
kustd1430		unknown protein	8.4
kustd1639	atoC_6	strongly similar to sigma 54 response regulator	8.4
kuste3100		hypothetical protein	8.4
kuste2483		hypothetical pentaheme protein	8.4
kustc0361		hypothetical protein	8.1
kustd1886		conserved hypothetical protein	8.0
kustd2219		conserved hypothetical protein	7.9
kuste3525		conserved hypothetical protein	7.9
kuste2905	ccpA_2	strongly similar to cytochrome c551 peroxidase	7.8
kustb0214		similar to zinc-containing dehydrogenase	7.7
kustd2035		hypothetical protein	7.6
kustd2217	dnaJ	strongly similar to heat shock protein DnaJ	7.5
kustc1234	htrA_1	strongly similar to serine protease	7.5
kustb0216	crp_1	similar to transcriptional regulator of Crp/Fnr	7.4
kuste3534		unknown protein	7.4
kustd1814		conserved hypothetical protein	7.4
kuste3673		hypothetical protein	7.4
kustb0149	thiE	strongly similar to thiamin phosphate	7.4
kuste3954		unknown protein	7.3
kusta0081	pfrC	strongly similar to translation releasing factor	7.2
kuste3020		strongly similar to cold shock protein CspB	7.2
kustd1356	surA_3	similar to peptidyl-prolyl cis-trans isomerase	7.2
kustc1250	cheB	strongly similar to chemotaxis response	7.2
kuste3018		conserved hypothetical protein	7.1
kuste4008		unknown protein	7.0
kustd2150	dagA	similar to D-alanine glycine permease	7.0
kustd2214	groEL_3	strongly similar to 60 kDa chaperonin (GroEL	7.0
kustb0137		unknown protein	6.9
kuste2392	xpsK	similar to general secretory pathway protein K	6.9
kustd1890	parB	strongly similar to chromosome partitioning	6.9
kustb0215	CaiC	similar to long chain acyl-coenzyme A synthetase	6.8
kuste2501	Hsp1	similar to first small heat shock protein	6.5
kustd1887		hypothetical protein	6.5
kustc0557	cdo1	similar to cysteine dioxygenase type I	6.5
kuste2598		unknown protein	6.3
kusta0058	waaE	similar to glycosyltransferase fused to	6.3
kuste2473		hypothetical protein	6.3
kuste4508		conserved hypothetical protein	6.3
kustc0436		unknown protein	6.3
kuste3021		hypothetical protein	6.3
kuste2364	cspA	strongly similar to cold shock protein A	6.3
kuste3434		unknown protein	6.3
kuste2533	FliP	strongly similar to polar flagellar assembly	6.3
kuste3435		unknown protein	6.2
kuste3924		unknown protein	6.1
kustc1015	amt_3	strongly similar to ammonium transporter	6.0
kuste3541	flgN	similar to flagella synthesis protein FlgN	5.9
kuste3471	moaB	similar to molybdenum cofactor biosynthesis	5.9
kustc0548		hypothetical protein	5.9
kustb0177		unknown protein	5.9
kustc0437		unknown protein	5.8
kusta0078	fabZ_2	similar to (3R)-hydroxymyristoyl acyl carrier	5.8
kuste2526		hypothetical protein	5.7
kustc0562	petJ_1	similar to cytochrome c-553	5.7
kuste3101		unknown protein	5.7
kustc0281	ribH	strongly similar to riboflavin synthase of	5.5
kuste3433		conserved hypothetical protein	5.5
kustd1688	tdh	strong similarity to L-threonine dehydrogenase	5.5
kustd1726		conserved hypothetical dynamin like protein	5.5
kustd1359	uppS	strongly similar to undecaprenyl diphosphate	5.4
kuste4016	lpxK	similat to tetraacyldisaccharide 4'-kinase	5.3
kustc0566		similar to ferredoxin	5.3
kuste3316	RPL31	strongly similar to 50S ribosomal protein L31	5.3
kustb0178	thrC	strongly similar to threonine synthase	5.3
kustc1051		conserved hypothetical methylase protein	5.3
kusta0061	NifA	similar to response regulatory protein	5.3
kustc0369		conserved hypothetical protein	5.1
kuste2527	FliM	similar to flagellar motor switch	5.1
kuste2881	pdxA	similar to pyridoxal phosphate biosynthetic	5.1
kustd1979		hypothetical protein	5.0
kuste4000		unknown protein	5.0
kustd2237		unknown protein	4.9
kusta0068		conserved hypothetical protein	4.9
kuste3759		conserved hypothetical protein	4.9
kustd1687	kbl	strongly similar to 2-amino-3-ketobutyrate CoA	4.9
kustd1689	yggJ	similar to RNA methyltransferase YggJ	4.9
kuste4315		hypothetical protein	4.9
kuste3409	degP_1	similar to heat shock protease DegP/HtrA	4.8
kustc1193	nirH/nirL	similar to heme d1 synthesis protein nirH/nirL	4.8
kustd2106		hypothetical protein	4.8
kustc1069		conserved hypothetical protein	4.7
kustd1548		unknown protein	4.7
kustd1667	rnk	similar to regulator of nucleoside diphosphate	4.7
kustd1966		conserved hypothetical protein	4.6
kuste2336		unknown membrane protein	4.6
kustd1736		conserved hypothetical protein	4.6
kuste3107		unknown protein	4.6
kustc0823	NuoB	strongly similar to proton-translocating NADH	4.6
kuste3432		conserved hypothetical protein	4.5
kuste3086	hisG	similar to ATP phosphoribosyltransferase	4.5
kustd1967	ruvB	strongly similar to RuvB ATPase	4.5
kustc0784		strongly similar to GTP-binding protein	4.5
kuste2356	nadA	similar to quinolinate synthetase A	4.4
kuste3997		unknown protein	4.3
kustd1961		hypothetical protein	4.3
kuste3072		conserved hypothetical protein	4.3
kuste2883	hsp_4	strongly similar to small heat shock protein	4.3
kustd1349		similar to Tpr region of human peroxisomal	4.3
kustd1928	XDHC	similar to XDHC/COXF-like molybdopterin cofactor	4.2
kuste4419	istA_1	similar to transposase istA	4.2
kustc0293	hemB	strongly similar to delta-aminolevulinate	4.2
kustc0348	degT	strongly similar to pleiotrophic regulatory	4.2
kuste3298		unknown protein	4.2
kustc0723	thiS	similar to thiS (Thiamine biosynthesis)	4.2
kuste3988	pyrC	similar to dihydroorotase	4.2
kuste2631		unknown protein	4.2
kuste2528	FliN	strong similar to flagellar motor switch protein	4.2
kustd2003		conserved hypothetical protein	4.2
kuste3944		hypothetical protein	4.2
kuste4210		conserved hypothetical protein	4.2
kustc0300		unknown protein	4.2
kustd2216	groEL_4	stronlgy similar to 60 kDa chaperonin (GroEL	4.1
kuste2862		conserved hypothetical protein	4.1
kustc1024	fur_1	similar to ferric uptake regulator	4.0
kuste3623		unknown protein	4.0
kustc0545		predicted orf	4.0
kustc0781		unknown protein	4.0
kuste3090	nusA	strongly similar to transcription elongation	4.0
kustd1935	nusG_2	similar to transcription antitermination protein	3.9
kuste4111		unknown protein	3.9
kustb0148		unknown protein	3.9
kuste2887		similar to ABC transporter ATP-binding protein	3.9
kustd1403		unknown protein	3.8
kustb0213		conserved hypothetical protein	3.8
kustc0292		unknown protein	3.8
kusta0099	Fmt	strongly similar to methionyl-tRNA	3.8
kuste3089	infB	strongly similar to translation initiation	3.8
kustc1009	amt_1	strongly similar to ammonium transporter	3.8
kustd1769	groEL_1	strongly similar to chaperonin GroEL	3.8
kuste4566	Cys1	strongly similar to cysteine synthase	3.7
kustc1191		hypothetical protein	3.7
kustd1544	clp	similar to ATP-dependent endopeptidase Clp	3.7
kustd1804	PflA	similar to pyruvate formate lyase activating	3.7
kustc1196		conserved hypothetical protein	3.7
kuste2622		similar to serine protease Do	3.7
kustd1572	yrdC	similar to YrdC protein	3.6
kustc0315	pan	conserved hypothetical multicopper oxidase	3.6
kuste3082	ftsH_2	strongly similar to cell division protein FtsH	3.5
kuste3995	htrA_2	similar to serine proteinase HtrA/DegQ/DegS	3.5
kustd1445	ruvC	strongly similar to crossover junction	3.5
kuste3556		similar to ABC-type transport system (ATPase	3.5
kustc0439	gyrB_1	strongly similar to DNA gyrase subunit B	3.5
kustd2199		unknown protein	3.4
kuste3314	hemK	similar to protein methyltransferase	3.4
kuste2502	hsp21	similar to small heat shock protein	3.4
kustd1936		conserved hypothetical protein	3.4
kuste4586	oleB_2	similar to multi drug resistance ABC-transporter	3.4
kuste2909	acrB_2	similar to AcrB family multidrug efflux pump	3.4
kustc0762		similar to HtrA-like protein	3.4
kuste4148		conserved hypothetical protein	3.4
kustd1361	phoH	strongly similar to phosphate-starvation	3.4
kuste4564	asrC	similar to anaerobic sulfite reductase subunit	3.4
kuste2345		conserved hypothetical protein	3.4
kuste2682	rpiB_1	fusion protein similar to hydrolase/phosphatase	3.4
kuste3106		hypothetical protein	3.4
kustc0719		unknown protein	3.4
kustc0316	aspAT_1	similar to aspartate aminotransferase	3.3
kuste3472		conserved hypothetical protein	3.3
kuste4036		unknown protein	3.3
kustd1546	cdh/acsA	Similar to CO dehydrogenase/acetyl-coA synthase	3.3
kuste3429		hypothetical protein	3.2
kustd1965		hypothetical protein	3.2
kuste2335	narK_2	similar to nitrite extrusion protein narK	3.2
kustc1219	mobB	similar to molybdopterin-guanine dinucleotide	3.2
kuste4070		hypothetical protein	3.2
kuste2597	wzt_1	similar to ATP-binding protein Wzt of	3.2
kuste3175	metS	strongly similar to methionyl-tRNA synthetase	3.2
kuste4001		unknown protein	3.2
kuste2505		conserved hypothetical protein	3.2
kuste2874		unknown protein	3.2
kustd1682		conserved hypothetical signal transduction	3.2
kuste3726		conserved hypothetical protein	3.2
kuste2474		unknown (diheme) protein	3.2
kuste4664	mod	partial CDS, similar to adenine specific DNA	3.1
kuste2707	DeaD	strongly similar to ATP-dependent RNA helicase	3.1
kustc0749		conserved hypothetical protein	3.1
kustc0812	GerN	similar to sodium/potassium proton antiport	3.1
kuste2346		hypothetical protein	3.1
kustc0546		similar to molybdopterin oxidoreductase,	3.1
kusta0100		conserved hypothetical protein	3.1
kuste4565		conserved hypothetical protein	3.1
kustd1351	gabP	similar to gamma-aminobutyrate permease	3.1
kustc1095		conserved hypothetical protein	3.0
kustc0381	amtB/amt1	similar to ammonium transport protein amtB	3.0
kustd1347		conserved hypothetical protein	3.0
kuste2443	xerD_1	similar to site-specific tyrosine recombinase	3.0
kuste3544		conserved hypothetical protein	3.0
kuste2831	higB_1	unknown protein	3.0
kustd2107		hypothetical protein	2.9
kuste3642		unknown protein	2.9
kuste3115		hypothetical protein	2.9
kuste2273	phoB_1	strongly similar to two component response	2.9
kuste4014		conserved hypothetical protein	2.9
kustc1097		hypothetical protein	2.9
kustd1596	ftsH_3	strongly similar to ATP-dependent	2.9
kuste3548		hypothetical protein	2.9
kuste2393		hypothetical protein	2.9
kustc0501		conserved hypothetical protein	2.9
kuste3557		conserved hypothetical protein	2.9
kustd1959	yxaL	similar to beta-propeller protein YxaL	2.9
kustc0726		hypothetical protein	2.9
kustd1845		conserved hypothetical protein	2.8
kustb0147		unknown protein	2.8
kustd2208		conserved hypothetical protein	2.8
kuste2633		hypothetical protein	2.8
kuste4272	dbpA_1	similar to ATP-independent RNA helicase DbpA	2.8
kustb0166		hypothetical protein	2.8
kuste3970	infC	strongly similar to translation initiation	2.8
kuste3071		conserved hypothetical protein	2.7
kuste3996		conserved hypothetical protein	2.7
kuste3315	RF1	strongly similar to class I peptide chain	2.7
kustc1195		conserved hypothetical protein	2.7
kuste4017		conserved hypothetical protein	2.7
kuste3403		hypothetical protein	2.7
kustd1737		conserved hypothetical protein	2.7
kuste4259	ftsK	strongly similar to DNA translocase cell	2.7
kuste2770	moeB_2	similar to molybdopterine biosynthesis protein	2.7
kuste3441	rtcA	similar to RNA 3'-terminal phosphate cyclase	2.7
kuste2945	lolC_2	similar to lipoprotein releasing system	2.7
kustd1601	MexC	similar to RND multidrug efflux membrane fusion	2.7
kuste3308		unknown protein	2.7
kuste3547		unknown protein	2.7
kuste4656	psrA	conserved hypothetical protein	2.6
kuste2389	pulD	similar to general secretion pathway protein D	2.6
kuste4253	tpiA	strongly similar to triose-phosphate isomerase	2.6
kustd1982		hypothetical protein	2.6
kuste2408		hypothetical protein	2.6
kustd2108		conserved hypothetical thioredoxin protein	2.6
kuste3993		hypothetical protein	2.6
kustd1877		hypothetical protein	2.6
kuste4252	pheA	strongly similar to chorismate mutase /	2.6
kustd2205		conserved hypothetical protein	2.6
kuste3080	ctpA	similar to carboxy-terminal processing protease	2.5
kustd1530		hypothetical protein	2.5
kuste2500	Hsp2	similar to second small heat shock protein	2.5
kuste4221		conserved hypothetical protein	2.5
kuste4611	aroA_2	strongly similar to 3-phosphoshikimate	2.5
kustc1170		hypothetical tetraheme cytochrome c protein	2.5
kuste2506		conserved hypothetical protein	2.5
kuste3560	degP_2	similar to serine proteinase DegP	2.5
kustd1560		hypothetical protein	2.5
kustd1457	rdb1	rna binding protein	2.5
kuste3293		conserved hypothetical protein	2.5
kuste3531	dcm_2	similar to site-specific DNA-methyltransferase	2.5
kustd1941		conserved hypothetical protein	2.5
kuste3650	catC	similar to muconolactone delta-isomerase	2.5
kuste2605	asnB	similar to aspargine synthase AsnB	2.4
kustd1770	cpn10	strongly similar to chaperonin-10	2.4
kustd2211		unknown protein	2.4
kuste2497	hsp70	strongly similar to chaperone protein DnaK (heat	2.4
kuste4267		conserved hypothetical protein	2.4
kustd2221	engA	similar to GTP-binding protein	2.4
kustc0599		conserved hypothetical protein	2.4
kustd1969		hypothetical protein	2.4
kuste2791	leuA_1	strongly similar to 2-isopropylmalate synthase	2.4
kustd1358	purA	strongly similar to adenylosuccinate synthetase	2.4
kuste4178		conserved hypothetical protein	2.4
kuste4563	cysG	similar to siroheme synthetase CysG	2.4
kustd1932		similar to NAD(P)H dependent FMN reductase	2.4
kuste3029	xdhA	similar to xanthine dehydrogenase	2.3
kustd1290	higA	similar to plasmid-encoded proteic killer	2.3
kustd1265		conserved hypothetical protein	2.3
kuste3073	clpC	negative regulator of genetic competence ClpC	2.3
kuste4195		similar to ATP-dependent DNA helicase subunit	2.3
kustd1766	thiC_3	similar to thiamin phosphate synthase	2.3
kuste2413		unknown protein	2.3
kuste3999		unknown protein	2.3
kustc1176		hypothetical protein	2.3
kustd1964	Tgt	strongly similar to tRNA-guanine	2.3
kuste3174	recN	similar to DNA repair protein RecN	2.3
kuste2498	Hsp70	similar to GrpE protein	2.3
kustd2152		unknown protein	2.3
kustc0714	nuoE_1	similar to NADH:ubiquinone oxidoreductase	2.3
kuste3488	ribA	similar to GTP cyclohydrolase II	2.3
kustd1981	Obg	strongly similar to Obg GTP-binding protein	2.3
kuste3084		conserved hypothetical protein	2.3
kustc1021		unknown protein	2.3
kuste4251		conserved hypothetical protein	2.2
kuste2879	psd	similar to phosphatidylserine decarboxylase	2.2
kustd1360	cds	similar to CDP-diglyceride synthetase	2.2
kustc0754		conserved hypothetical protein	2.2
kuste3992		conserved hypothetical protein	2.2
kustd1353	ppiB	strongly similar to peptidylprolylisomerase	2.2
kustc0363		unknown protein	2.2
kuste2938	leuC	similar to 3-isopropylmalate dehydratase	2.2
kuste2951	secE	similar to preprotein translocase SecE	2.2
kuste3558		hypothetical protein	2.2
kustc1257		conserved hypothetical protein	2.1
kuste3425		unknown protein	2.1
kustc0899		hypothetical protein	2.1
kuste3799		conserved hypothetical protein	2.1
kuste4587	trePP	similar to trehalose-6-phosphate phosphorylase	2.1
kuste2337		hypothetical protein	2.1
kustd2019		conserved hypothetical protein	2.1
kuste2661	nuoB	strongly similar to NADH dehydrogenase I chain	2.1
kusta0082	ndk_2	strongly similar to nucleoside diphosphate	2.1
kustd2218		conserved hypothetical protein	2.1
kustd2203	nirJ_3	similar to heme d1 biosynthesis protein NirJ	2.1
kustc1000		similar to rhomboid protein	2.1
kuste2939		hypothetical protein	2.1
kusta0077	rplM	strongly similar to 50S ribosomal protein L13	2.1
kustd2040		conserved hypothetical protein	2.1
kustc0722	thiG	strongly similar to thiamin biosynthesis protein	2.1
kustd1426		conserved hypothetical protein	2.1
kuste3287		unknown protein	2.1
kuste4212	recD	similar to exodeoxyribonuclease V alpha subunit	2.1
kustc0529	spsQ	similar to family 2 glycosyltransferase SpsQ	2.1
kustd1397	zraS	similar to two component histidine kinase	2.1
kuste4336		conserved hypothetical protein	2.1
kustd1364		hypothetical protein	2.1
kuste3636		hypothetical protein	2.1
kuste2504	anfA/nifA	similar to Sigma-54 dependent transcriptional	2.1
kuste2706	RuvB	similar to ATPase related to the helicase	2.1
kustd1630		conserved hypothetical protein	2.1
kuste3468	pyrH	strongly similar to uridylate kinase	2.1
kuste4584	nirJ_2	similar to iron sulfur [Fe-S] heme biosynthesis	2.0
kustd2021		conserved hypothetical protein	2.0
kustd1264		unknown protein	2.0
kuste4112		conserved hypothetical protein	2.0
kustd1447		hypothetical protein	2.0
kustd1840	rpsU	similar to ribosomal protein S21	2.0
kuste3549	gutB	similar to sorbitol dehydrogenase	2.0
kuste3317	Ffh	strongly similar to signal recognition particle	2.0
kuste3928		conserved hypothetical protein	2.0
kustc1010	nrp_1	strongly similar to nitrogen regulatory protein	2.0
kuste3119		hypothetical protein	2.0
