# Supplementary material for: Nitric oxide-dependent anaerobic ammonium oxidation
Source: Nat Commun. 2019 Mar 18;10:1244. doi: 10.1038/s41467-019-09268-w (PMC6423088; doi:10.1038/s41467-019-09268-w)
Supplement: Supplementary file 4 — Supplementary Dataset 2 [file 41467_2019_9268_MOESM4_ESM.xlsx]

## Sheet: Sheet1
ORF	Gene	Annotation	Down regulation fold
kuste4138	nirN	conserved hypothetical nirN maturation protein	112.7
kustd1518		unknown protein	95.3
kustd1515		unknown protein	81.1
kuste4136	nirS	strongly similar to cd1 nitrite reductase NirS	51.8
kuste4139	nirJ_1	similar to nirJ/moaA/ppqE family of cofactor	41.8
kustc0457		conserved hypothetical cytochrome protein	39.1
kuste3055		conserved hypothetical protein	36.5
kuste4172	mgtE	similar to Mg2+ transporter MgtE	35.5
kuste4197		similar to chromosomal condensation regulatory	35.2
kustc0678		conserved hypothetical protein	34.1
kuste3328	NqrE	similar to Na(+)-translocating NADH-quinone	32.8
kustc1130		unknown protein	29.2
kustc0458	hao_1	similar to hydroxylamine oxidoreductase	27.8
kuste4137	nirC	hypothetical mono heme cytochrome nirC	27.1
kuste3796	atpC	similar to ATP synthase subunit epsilon	22.8
kuste2858		unknown protein	22.6
kustc1108		similar to pyruvate:ferredoxin	21.9
kustc0963		unknown protein	21.5
kustd1609		hypothetical protein	21.2
kuste4309		unknown protein	21.2
kustd2174		conserved hypothetical protein	21.0
kuste4142		unknown protein	20.8
kuste3791		conserved hypothetical protein	20.3
kuste2692		unknown protein	20.0
kustd1455		unknown protein	19.4
kustd1484	qrcC	hypothetical bc1 protein	19.3
kusta0087		unknown protein	19.1
kustd1702		hypothetical protein	18.9
kustd1621		conserved hypothetical protein	18.4
kustd1699		hypothetical protein	18.2
kuste4144		unknown protein	17.6
kustc0716		unknown protein	17.1
kustd1728		unknown protein	17.0
kustc0278	frdB	similar to succinate dehydrogenase	16.1
kuste4291		conserved hypothetical protein	16.0
kustc0488		similar to DNA polymerase III clamp loader	15.7
kustc0456		hypothetical protein	15.6
kustc0270		unknown protein	15.0
kuste4140	nirF	similar to heme d 1 biosynthesis protein NirF	14.9
kuste4141		hypothetical protein	14.8
kustd1802		unknown protein	14.7
kustd1331	fhlA_1	similar to sigma 54 response regulatory protein	14.5
kuste2381	ftsW	similar to cell division protein FtsW	14.4
kuste4282		unknown protein	14.2
kustc1158		hypothetical protein	14.2
kuste4293		hypothetical protein	14.1
kuste3603	acpP_1	similar to acyl carrier protein	13.4
kuste4194		unknown protein	13.4
kustc0496		Conserved Hypothetical Protein	13.4
kustd1812		unknown protein	13.2
kustc0305		conserved hypothetical protein	13.2
kustc0906	glnS	strongly similar to glutaminyl-tRNA synthetase	12.7
kuste2495		hypothetical protein	12.6
kustd2043		hypothetical protein	12.5
kuste2373	mraZ	conserved hypothetical protein	12.1
kuste4301	sufI	similar to multicopper oxidase sufI	12.1
kuste3865		unknown protein	11.8
kuste4313		unknown protein	11.8
kuste4300	czcC_2	similar to outermembrane (copper) efflux protein	11.7
kustd1705	c556	conserved hypothetical (monoheme) protein	11.7
kustb0247	glgC_1	strongly similar to glucose-1-phosphate	11.5
kuste3498	asd	strongly similar to aspartate-semialdehyde	11.5
kustd1514		protein with unknown function	11.4
kustc0530		unknown protein	11.4
kustb0113		hypothetical glysocyl transferase protein	11.4
kustd1340	hao_8	similar to hydroxylamine oxidoreductase hao	11.1
kustd1972		hypothetical protein	11.1
kustd1387	acpP_2	strongly similar to acyl carrier protein AcpP	11.0
kustc0884		unknown protein	10.9
kuste3058	treY	similar to maltooligosyl trehalose synthase	10.6
kuste4311		unknown protein	10.6
kuste3987		hypothetical protein	10.5
kuste4299		unknown protein	10.4
kustc0268		unknown protein	10.4
kuste4143		unknown protein	10.2
kuste4234		unknown protein	10.1
kuste2726	WapA	similar to wall-associated protein	10.0
kuste3051		unknown protein	10.0
kuste3130	gatB	strongly similar to	9.9
kusta0088		unknown protein	9.9
kuste4099		conserved hypothetical protein	9.9
kuste4297		unknown protein	9.8
kuste3040		hypothetical protein	9.7
kuste2857	hydG/atoC	strongly similar to sigma 54 response regulator	9.6
kustc0987	hisA	strongly similar to isomerase	9.5
kustd1531		unknown protein	9.5
kuste2922		hypothetical protein	9.4
kuste2317	pdh	strongly similar to 2-oxoglutarate dehydrogenase	9.4
kuste2463	glgA	strongly similar to glycogen synthase	9.3
kuste2309	mae1	similar to inorganic ion or dicarboxylate	9.3
kustd1700	narG	similar to nitrate reductase subunit NarG	9.3
kuste2854		hypothetical (triheme) protein	9.2
kuste2839	nox	similar to pyridine nucleotide-disulphide	9.1
kustd1843	argJ	strongly similar to arginine biosynthesis	9.1
kuste3755		conserved hypothetical protein	9.0
kuste2840		unknown protein	9.0
kuste3344	paaK	similar to phenylacetate-coenzyme A ligase	8.9
kuste3336	CrtI	similar to phytoene dehydrogenase	8.9
kuste2741	flu	similar to cell surface glycoprotein (S-layer protein)	8.9
kuste4602		hypothetical protein	8.8
kustc1243	mcp	similar to Methyl-accepting chemotaxis protein	8.7
kuste3927		unknown protein	8.7
kustd1847	nha	strongly similar to Na+/H+ antiporter	8.6
kustc1071		unknown protein	8.6
kustc0961		conserved hypothetical protein	8.5
kustd1437		hypothetical protein	8.4
kuste3358		hypothetical protein	8.4
kuste3805		hypothetical protein	8.3
kuste2926		conserved hypothetical protein	8.3
kuste3604	fabZ_1	strongly similar to hydroxymyristoyl acyl	8.2
kustd1704		unknown protein	8.2
kuste3870		hypothetical protein	8.1
kuste2674	opuBA	similar to ATPase component of glycine betaine	8.1
kuste3789	atpB	similar to ATP synthase subunit A	8.1
kuste2380	mraY	strongly similar to pentapeptide transferase	8.1
kuste4294		unknown protein	8.0
kustc0757		unknown protein	7.8
kustc0487		unknown protein	7.8
kustd1713		conserved hypothetical protein	7.7
kuste4290	cheY_5	similar to two-component response regulator	7.7
kuste2377		unknown protein	7.7
kustd1516		unknown protein	7.7
kuste4296	czcA_1	similar to Co/Zn/Cd resistance protein CzcA	7.7
kustd1808		unknown protein	7.6
kuste2979	rplF	strongly similar to 50S ribosomal protein L6	7.6
kuste3374	vacJ	similar to VacJ lipoprotein	7.6
kuste3050		unknown protein	7.5
kuste3793	atpA	similar to ATP synthase subunit alpha subunit	7.5
kuste2675	opuBC	similar to membrane protein component	7.4
kuste2873		unknown protein	7.4
kuste2385	murC_2	similar to UDP-N-acetylmuramate-L-alanine	7.3
kustc1061	hao_3	similar to hydroxylamine oxidoreductase hao	7.2
kusta0090		unknown protein	7.2
kustd1438		unknown protein	7.2
kuste4104		conserved hypothetical protein	7.1
kustc1072		unknown protein	7.1
kustd1291		unknown protein	7.1
kuste2923		hypothetical protein	7.1
kuste2671	nuoM	strongly similar to NADH dehydrogenase I chain	7.1
kustd1830		unknown protein	6.9
kuste4283		unknown protein	6.9
kustd1539	acsD	similar to small subunit of corrinoid FeS	6.9
kuste3420		conserved hypothetical protein	6.9
kustc0577		conserved hypothetical protein	6.7
kustd1303	sod	similar to superoxide dismutase	6.7
kuste2901		conserved hypothetical protein	6.7
kuste4097		conserved hypothetical protein	6.7
kustc0898		unknown protein	6.6
kuste3890	yhdG	strongly similar to tRNA-dihydrouridine	6.6
kuste3460		conserved hypothetical protein	6.6
kusta0089		hypothetical protein	6.6
kustd1333	kaiB	strongly similar to circadian clock rhythm	6.6
kuste2464		conserved hypothetical protein	6.6
kuste4260	miaB_1	similar to 2-methylthioadenine synthetase	6.6
kuste4298		unknown protein	6.5
kustc0742		unknown protein	6.5
kuste2884		unknown protein	6.5
kustc1081	lig	strongly similar to DNA ligase	6.4
kuste2855		hypothetical (hepta heme) protein	6.4
kustc1238	cheY_1	similar to chemotaxis protein CheY	6.4
kuste3327	NqrC	similar to Na(+)-translocating NADH-quinone	6.4
kuste3676	sat	strongly similar to sulfate adenylyltransferase	6.4
kuste4363		conserved hypothetical protein	6.3
kuste4386		hypothetical protein	6.3
kustc0276	bioB_1	similar to biotin synthase	6.3
kustc0441	dnaN_1	similar to DNA polymerase III beta subunit	6.2
kustc1239		hypothetical protein	6.2
kustc1223		unknown protein	6.2
kuste3400	hisD	strongly similar to histidinol dehydrogenase	6.2
kuste4019	lipA	strongly similar to lipoic acid synthetase	6.2
kustc0693		unknown protein	6.2
kuste3807		conserved hypothetical protein	6.1
kuste4501		hypothetical protein	6.1
kuste2872		conserved hypothetical protein	6.1
kuste3586	rfaG	similar to lipopolysaccharide core biosynthesis	6.1
kustd1580	AtoS	similar to two component sensor histidine	6.0
kuste4328	ppd	strongly similar to phosphonopyruvate	6.0
kuste2968	rpsS	strongly similar to 30S ribosomal protein S19	5.9
kustd1839		conserved hypothetical protein	5.9
kuste3634		similar to UDP-glucose 6-dehydrogenase	5.9
kustc1180		conserved hypothetical protein	5.9
kuste3788		hypothetical protein	5.9
kuste3795	atpD	strongly similar to ATP synthase subunit beta	5.9
kuste3741		conserved hypothetical protein	5.8
kustc0699		hypothetical protein	5.8
kustd1537		conserved hypothetical protein	5.8
kuste2688	Zwf	strongly similar to glucose-6-phosphate	5.8
kuste4231	hup	strongly similar to DNA binding protein HU	5.8
kuste3945		unknown protein	5.7
kustd1583	AroK	similar to shikimate kinase	5.7
kuste3493		hypothetical protein	5.7
kuste3461		conserved hypothetical protein	5.7
kuste3794	atpG	similar to ATP synthase subunit gamma	5.7
kuste3902		unknown protein	5.7
kustd2067		similar to ABC-type transport system permease	5.7
kuste2739		hypothetical protein	5.7
kustd1926	PPlase	similar to FKBP-type peptidyl-prolyl cis-trans	5.7
kustd1927		unknown protein	5.7
kustd2087		conserved hypothetical protein	5.7
kuste4086	CPG2	similar to carboxypeptidase G2	5.7
kustb0164		conserved hypothetical protein	5.7
kustc0687	ogt	strongly similar to S-methyltransferase	5.7
kuste2856	fdoI	similar to formate dehydrogenase	5.7
kustd1372		hypothetical protein	5.6
kuste3740	lysS	strongly similar to lysyl-tRNA synthetase	5.6
kustc0938		hypothetical protein	5.6
kuste2375		hypothetical protein	5.5
kuste2798	pgt	similar to phosphoglycerol transferase	5.5
kustd1701		unknown protein	5.5
kuste4292	pacL	strongly similar to cation-transporting ATPase	5.5
kuste3419		conserved hypothetical iron sulfur protein	5.5
kuste3774		conserved hypothetical protein	5.5
kuste2749		predicted orf	5.5
kuste3440		unknown protein	5.4
kuste4572	qcrC	hypothetical bc1 protein	5.4
kuste4554		conserved hypothetical protein	5.4
kuste2786		unknown protein	5.4
kuste2651		hypothetical protein	5.4
kuste2374	mraW	similar to S-adenosyl-dependent	5.4
kuste4281		hypothetical cytochrome protein	5.3
kuste3782	FepA	similar to ferric enterobactin receptor FepA	5.3
kustd1578		conserved hypothetical CheR like	5.3
kuste3592		unknown protein	5.3
kustc0575	ATPB_1	similar to ATPB gene	5.3
kuste4010		unknown protein	5.3
kuste2928		conserved hypothetical protein	5.3
kuste3321		conserved hypothetical protein	5.2
kuste2403		hypothetical protein	5.2
kustc1093		unknown protein	5.2
kuste2880	ribC	strongly similar to riboflavin synthase alpha	5.2
kuste3797	Rmlb	strongly similar to dTDP-D-glucose	5.2
kustd1479	fba_2	similar to fructose-biphosphate aldolase	5.2
kuste2966	rplW	strongly similar to 50S ribosomal protein L23	5.2
kustd1879		unknown protein	5.2
kustc0965		conserved hypothetical protein	5.2
kuste2254		unknown protein	5.2
kuste3483		unknown protein	5.2
kustc0508	pgm	similar to phosphoglucomutase	5.2
kustc0481		conserved hypothetical response regulator	5.2
kustd1712	cydA	similar to subunit 1 of alternative cytochrome	5.2
kustc1104		strongly similar to xanthosine triphosphate	5.2
kuste2250		unknown protein	5.2
kustc1082		conserved hypothetical protein	5.1
kuste3169	acetyl-CoA	strongly similar to acetyl-CoA synthetase	5.1
kuste3373	purH	similar to bifunctional purine biosynthesis protein	5.1
kustd2147		hypothetical protein	5.1
kustd2143		conserved hypothetical protein	5.1
kustc0462		unknown protein	5.1
kustd1710		hypothetical (monoheme) protein	5.0
kustc0291		hypothetical protein	5.0
kustc0956	Adh1a	similar to alcohol dehydrogenase	5.0
kuste3054		unknown protein	5.0
kuste3391	bcsZ	similar to endoglucanase	5.0
kustc0675		conserved hypothetical protein	5.0
kustd1867		similar to TonB-dependent receptor protein	5.0
kuste2318	sucB	similar to 2-oxoglutarate dehydrogenase complex	4.9
kusta0034		hypothetical protein	4.9
kuste2361		conserved hypothetical protein	4.9
kustd1533	rbsK	similar to ribokinase RbsK	4.9
kustd1703	narH	strongly similar to nitrate reductase (NarH)	4.9
kuste4180		hypothetical protein	4.8
kuste4188		conserved hypothetical protein	4.8
kuste2944		hypothetical protein	4.8
kustd2172		conserved hypothetical protein	4.8
kuste4024		unknown protein	4.8
kustc0277		conserved hypothetical protein	4.8
kustd1764	hisIE	similar to bifunctional phosphoribosyl-AMP	4.8
kustc1179	trim	similar to T-cell receptor interacting molecule	4.8
kustc1245		hypothetical protein	4.8
kusta0030	rpsR	strongly similar to 30S ribosomal subunit	4.8
kustd1517		conserved hypothetical protein	4.8
kuste3375		conserved hypothetical protein	4.7
kustb0201	moaD	similar to molybdopterin synthase subunit 1	4.7
kustc1240		conserved hypothetical protein	4.7
kusta0041		hypothetical protein	4.7
kuste3387		conserved hypothetical protein	4.7
kustd2098		hypothetical protein	4.7
kustc1156		conserved hypothetical protein	4.7
kustd1779	hycG	strongly similar to membrane-bound	4.7
kuste4482		conserved hypothetical protein	4.7
kuste3754	psp	similar to phosphoserine phosphatase	4.7
kuste3709	cobD	similar to L-threonine-O-3-phosphate	4.7
kustc0709	glcD	similar to glycolate oxidase subunit GlcD	4.7
kustd1711		hypothetical (diheme) protein	4.7
kuste3786		hypothetical protein	4.7
kustd1987		conserved hypothetical protein	4.6
kustc0774	cpsA	similar to capsular polysaccharide synthesis	4.6
kuste2306		unknown protein	4.6
kustd1565		hypothetical protein	4.6
kuste4145		conserved hypothetical potein	4.5
kustc1100	argB	strongly similar to acetylglutamate kinase	4.5
kustc0425		conserved hypothetical protein	4.5
kustc0735	surA_1	similar to peptidyl-prolyl cis-trans isomerase	4.5
kustc0413		conserved hypothetical protein	4.5
kuste2383	murG	similar to beta-N-acetylglucosaminyl transferase	4.5
kustc0890	ClpX	strongly similar to ATPase subunit	4.4
kustc0537		predicted orf	4.4
kuste2376	ftsI	similar to cell division protein FtsI	4.4
kustc0967	tlpA	similar to thioredoxin-like protein	4.4
kustd1405		conserved hypothetical protein	4.4
kustd1386	fabF_4	strongly similar to KASII	4.4
kuste2727		hypothetical protein	4.4
kustd1388	fabD	strongly similar to malonyl-CoA acyl carrier	4.3
kustc0504	moxR_1	similar to methanol dehydrogenase regulatory	4.3
kuste2805	fabB	similar to 3-oxoacyl-[acyl-carrier-protein]	4.3
kustc1178	hsp_3	strongly similar to small heat shock protein	4.3
kuste3061		conserved hypothetical protein	4.3
kusta0084	proS	strongly similar to prolyl-tRNA synthetase	4.3
kuste2988		conserved hypothetical protein	4.3
kuste3980		unknown protein	4.3
kuste3170	pta	hypothetical phosphotransacetylase protein	4.3
kuste3977		unknown protein	4.3
kuste3094		hypothetical protein	4.3
kustd1301	kat	strongly similar to catalase	4.3
kustc1110		strongly similar to pyruvate:ferredoxin	4.3
kuste4286		similar to isoamylase	4.2
kustd1481	petB_2	strongly similar to cytochrome b6	4.2
kustd1878		Unknown protein	4.2
kustd1277		hypothetical protein	4.2
kuste2650		hypothetical protein	4.1
kustc0602		unknown protein	4.1
kustc0471	shc_2	strongly similar to squalene-hopene cyclase	4.1
kuste4279		hypothetical protein	4.1
kuste3376		similar to ABC-transporter component	4.1
kustb0128		unknown protein	4.0
kustc0489		unknown protein	4.0
kuste4171		conserved hypothetical protein	4.0
kuste3968	mtaP_2	similar to 5'-methylthioadenosine phosphorylase	4.0
kuste3790		conserved hypothetical protein	4.0
kustc1242	cheW	similar to purine binding chemotaxis protein	4.0
kuste3109	korC	similar to oxoacid:ferredoxin oxidoreductase	4.0
kustc0694	hao_2	similar to hydroxylamine oxidoreductase (hao)	3.9
kuste2461		hypothetical c554 cytochrome protein	3.8
kuste2793	aroK	similar to shikimate kinase I	3.8
kuste2773		hypothetical protein	3.8
kustc0838	nuoL_1	strongly similar to NAD(P)H:quinone	3.8
kustd1672	gcvT	similar to T-protein of glycine cleavage system	3.8
kustc0834	NuoH	stongly similar to NADH dehydrogenase subunit	3.8
kustc0937		hypothetical protein	3.8
kustd1535	cheV	similar to CheW like chemotaxis response	3.8
kuste4128		hypothetical protein	3.8
kustd1365		hypothetical protein	3.7
kuste3467	tsf	strongly similar to elongation factor Ts	3.7
kustc0680	sdhA	similar to succinate dehydrogenase subunit A	3.7
kuste3325	NqrA	similar to Na(+)-translocating NADH-quinone	3.7
kustc1181	metK_2	strongly similar to S-adenosylmethionine	3.7
kuste4121		strongly similar to methyltransferase	3.7
kustc1218		hypothetical protein	3.6
kuste3867		conserved hypothetical protein	3.6
kuste2512	PheA	similar to cyclohexadienyl dehydrogenase	3.6
kuste3380		hypothetical protein	3.6
kusta0092		hypothetical protein	3.6
kustd1625	Cap33fE	similar to glycosyl transferase	3.6
kuste4266		similar to methylmalonyl-CoA epimerase	3.6
kustd1391	l32	putative 50S ribosomal protein L32	3.6
kustd1604	PhhB	similar to pterin-4-alpha-carbinolamine	3.6
kuste3126	fur_2	similar to ferric uptake regulation protein	3.6
kuste2292		conserved hypothetical protein	3.6
kuste2386	ddlA	strongly similar to D-alanine:D-alanine ligase	3.5
kuste3416		conserved hypothetical protein	3.5
kuste4192		conserved hypothetical protein	3.5
kuste2792	aroD/aroE	similar to 3-dehydroquinate dehydratase	3.5
kuste4562	lysa	similar to diaminopimelate decarboxylase lysa	3.5
kuste3792		unknown protein	3.5
kuste2378	murE	similar to UDP-N-acetylmuramyl tripeptide	3.5
kuste3346	Kas_1	similar to beta-ketoacyl (acyl carrier protein )	3.5
kuste2379	murF	similar to D-alanyl-D-alanine ligase	3.5
kustd1707		conserved hypothetical (monoheme) protein	3.5
kustd2060	oadA	strongly similar to oxaloacetate (OadA)	3.5
kustc0536	CspB	similar to Cold shock protein (CspB)	3.5
kuste3610	pdhD	strongly similar to 2-oxoacid dehydrogenase	3.5
kustd1698	gpdA	stong similarity to NAD(P)H glycerol 3 phosphate	3.4
kustc0733	ilvN	strongly similar to acetolactate synthase	3.4
kuste3626	adh_1	strongly similar to alcohol dehydrogenase	3.4
kustc0896	MoaA	similar to molybdenum cofactor biosynthesis	3.4
kustd1827	NuoF_2	similar to NADH dehydrogenase I chain F	3.4
kuste4190	pyrK	similar to dihydroorotate oxidase	3.4
kuste2725	malT	similar to ATP dependent transcriptional	3.4
kustd1895	pbpA	similar to penicillin-binding protein 2	3.4
kustd1592		hypothetical protein	3.3
kuste2775	hemA	similar to glutamyl-tRNAreductase	3.3
kuste4193		unknown protein	3.3
kustd1623	Lon	similar to ATP-dependent protease Lon	3.3
kustd1851		conserved hypthetical protein	3.3
kustc0720		unknown protein	3.3
kuste2359	aldH	similar to aldehyde dehydrogenase (NAD)	3.3
kustc0984		similar to type IV prepilin-like proteins leader	3.3
kustb0248	guaA_1	similar to GMP synthase [glutamine-hydrolyzing]	3.3
kuste3397	era	strongly similar to GTP-binding protein Era	3.3
kuste2853	accC	strongly similar to biotin carboxylase	3.2
kustc1241	cheA	similar to chemotaxis histidine kinase	3.2
kuste2976	rplE	strongly similar to 50S ribosomal protein L5	3.2
kusta0031	RplI	similar to 50S ribosomal protein L9	3.2
kuste3866		conserved hypothetical protein	3.2
kuste4571	qcrB_2	similar to cytochrome b6	3.2
kuste2973	rpsQ	strongly similar to 30S ribosomal protein S17	3.2
kustd2160		conserved hypothetical protein	3.2
kustd1485		hypothetical cytochrome c protein	3.1
kuste3326	NqrB	similar to Na(+)-translocating NADH-quinone	3.1
kuste4480	bfr_2	strongly similar to bacterioferritin	3.1
kuste2670	nuoL_2	strongly similar to NADH dehydrogenase I chain	3.1
kustd1892	kdsB_2	strongly similar to 3-deoxy-manno-octulosonate	3.1
kustd1751	folC	similar to multifunctional folylpolyglutamate	3.1
kuste3462		unknown protein	3.1
kustc0842	NuoN_1	similar to NAD(P)H-quinone oxidoreductase chain	3.1
kuste3056		hypothetical protein	3.1
kuste3329	NqrF	similar to Na(+)-translocating NADH-quinone reductase	3.1
kusta0027	Pth	similar to peptidyl-tRNA hydrolase	3.1
kustd1906		similar to NADH oxidase	3.1
kustd1450		unknown protein	3.1
kuste4351		unknown protein	3.1
kuste3450	cobA_1	strongly similar to uroporphyrinogen III	3.1
kustb0192	ltrA_1	strong similarity to group II intron-encoded protein LtrA	3.1
kustd1278		unknown protein	3.1
kuste3142		conserved hypothetical protein	3.1
kuste3053		hypothetical protein	3.1
kustb0218	glyS	similar to glycine-tRNA ligase (beta-chain)	3.0
kuste3052		hypothetical protein	3.0
kuste2895	ltrA_2	similar to Group II intron encoded reverse	3.0
kuste4561	argh	strongly similar to argininosuccinate lyase	3.0
kustc1172		conserved hypothetical protein	3.0
kustc1030		unknown protein	3.0
kuste2971	rplP	strongly similar to 50S ribosomal protein	3.0
kustc0606		conserved hypothetical protein	3.0
kuste4465		conserved hypothetical protein	2.9
kustc0337		similar to type IIS restriction/modification	2.9
kustd1922	ACRB	similar to multicomponent efflux pump	2.9
kuste2991	rpoA	strongly similar to DNA-directed RNA polymerase	2.9
kuste4100		hypothetical protein	2.9
kuste2666	nuoH	strongly similar to NADH dehydrogenase I chain	2.9
kuste3396		hypothetical protein	2.9
kuste2769	csdB/nifS	similar to selenocysteine lyase	2.9
kustc0950		conserved hypothetical protein	2.9
kuste4078		hypothetical protein	2.9
kuste2984	adk	strongly similar to adenylate kinase	2.9
kuste3278	adgA/nadE	similar to NAD synthase	2.8
kuste3290	frd_1	strongly similar to [4Fe-4S]ferredoxin	2.8
kustd1468		hypothetical protein	2.8
kustd1633	rfbA_2	similar to glucose-1-phosphate thymidylyltransferase	2.8
kuste2667	nuoI	strongly similar to NADH dehydrogenase I chain	2.8
kuste3837	ndh	similar to NADH dehydrogenase	2.8
kustd1273	mgt	similar to magnesium transporter MgtE	2.8
kuste3538		hypothetical protein	2.8
kuste3608		hypothetical protein	2.8
kuste3048	atoC_3	strong similarity to sigma 54 response regulator	2.8
kuste2985	map	strongly similar to methionine aminopeptidase	2.8
kuste2871		unknown protein	2.8
kustc0541		strongly similar to peroxiredoxin	2.8
kustd1708		hypothetical (tetraheme) protein	2.8
kustc0676	tig	similar to trigger factor (TF)	2.8
kusta0029	Ssb	strongly similar to single-stranded DNA-binding protein	2.8
kuste3347		hypothetical protein	2.7
kuste3300		similar to sensor histidine kinase	2.7
kustb0249	guaB	strongly similar to inosine-5'-monophosphate	2.7
kuste3602	icdA	strongly similatr to isocitrate dehydrogenase	2.7
kuste4573		cytochrome c family protein	2.7
kustc0466		strongly similar to N-acetylmuramoyl-L-alanine amidase	2.7
kuste4167	pykF	strongly similar to pyruvate kinase	2.7
kustb0169	ftsH_1	strongly similar to formyltetrahydrofolate	2.7
kustd2084		conserved hypothetical protein	2.7
kustc0864		strongly similar to NaDC-2	2.7
kuste3424		conserved hypothetical protein	2.7
kuste3589		unknown protein	2.7
kuste3418	phoU_1	similar to phoU	2.7
kuste4331	pyrB	strongly similar to aspartate transcarbamoylase	2.7
kustc0325		conserved hypothetical protein	2.6
kuste4574	hao_7	similar to hydroxylamine oxidoreductase hao	2.6
kustd1692	spoVG	similar to unknown protein involved in septum	2.6
kustd1836	ppa	strongly similar to vacuolar-type	2.6
kuste2322		conserved hypothetical protein	2.6
kustd1617		unknown protein	2.6
kustd2222		conserved hypothetical protein	2.6
kuste2353		conserved hypothetical protein	2.6
kuste2304	spo0F	similar to response regulator	2.6
kusta0017	leuB	strongly similar to 3-isopropylmalate	2.6
kuste2993	maf	strongly similar to septum formation/inhibition	2.6
kuste4652	rmpB	conserved hypothetical sugar phosphate isomerase	2.6
kuste4090		unknown protein	2.6
kustc0786	PyrE	similar to orotate phosphoribosyl transferase	2.6
kustd2184	aspA	strongly similar to aspartate ammonia-lyase	2.6
kustd1997		similar to ceramide glucosyltransferase	2.6
kustd1884		hypothetical protein	2.6
kuste4356		unknown protein	2.6
kuste3590		hypothetical protein	2.6
kuste3674	apsA	similar to adenylylsulfate reductase chain A	2.6
kustc0336		unknown protein	2.6
kuste3392		hypothetical protein	2.6
kuste4312	glgP_2	similar to glycogen phosphorylase	2.6
kustd1389	fabH	strongly similar to 3-oxoacyl[acyl-carrier	2.6
kuste3062	treZ	strongly similar to malto-oligosyltrehalose	2.6
kustc0593		unknown protein	2.5
kustd1863		conserved hypothetical protein	2.5
kuste3876		conserved hypothetical protein	2.5
kustb0208		unknown protein	2.5
kuste4329	hom	strongly similar to homoserine dehydrogenase	2.5
kuste3013	acrA_3	similar to AcrA/AcrE family multidrug efflux	2.5
kustc1063	trpA	strongly similair to tryptophan synthase alpha chain	2.5
kuste3864		hypothetical protein	2.5
kuste2320		hypothetical histidine kinase protein	2.5
kustc0351		conserved hypothetical protein	2.5
kustc0503		unknown protein	2.5
kustd1748	gyrA_2	strongly similar to DNA gyrase subunit A	2.5
kuste2395		conserved hypothetical protein	2.5
kuste3452	glpQ	similar to glycerophosphodiester	2.5
kuste4569	qcrB_1	similar to the Rieske Protein II of bc1 complex	2.5
kustd1540	acsF	Similar to nickel insertase (acsF) of CODH/ACS	2.5
kuste4098		unknown protein	2.5
kustd1591	Dxr	strongly similar to reductoisomerase	2.5
kuste4338	lspA	similar to type II lipoprotein signal peptidase	2.5
kustd1787	RfbD	similar to TDP-rhamnose synthetase	2.5
kuste3677		strongly similar to DNA polymerase beta family	2.5
kuste4600	ATPG_2	similar to ATPG gene encoding subunit gamma	2.5
kuste4075		unknown protein	2.5
kuste3607	ctrI	similar to phytoene dehydrogenase	2.5
kusta0032	dnaB	strongly similar to replicative DNA helicase	2.5
kustd1677		hypothetical protein	2.4
kuste3490	carA	strongly similar to carbamoyl-phosphate synthase	2.4
kustd1538	acsE	similar to 5-methyltetrahydrofolate/corrinoid	2.4
kustc0535		stronly similar to polynucleotide phosphorylase	2.4
kuste3775	HepA	similar to ATP-dependent RNA helicase	2.4
kustb0132		similar to glysosyl transferase family 1	2.4
kuste3831	hemN	similar to coproporphyrinogen III oxidase	2.4
kuste3224		putative transposase	2.4
kustd1842	speA	similar to pyruvoyl-dependent arginine	2.4
kustc0981		unknown protein	2.4
kustd2198		conserved hypothetical protein	2.4
kuste2920		conserved hypothetical protein	2.4
kuste2994		conserved hypothetical protein	2.4
kuste2348	tatA/E	conserved hypothetical protein putative tatA/E	2.4
kustc0528		conserved hypothetical protein	2.4
kuste4424		unknown protein	2.4
kuste2975	rplX	strongly similar to 50S ribosomal protein L24	2.4
kuste2686	talA	similar to transaldolase A	2.4
kustd1706	uspA_1	similar to universal stress protein UspA	2.4
kustc0985	motB_1	similar to flagellar motor protein B	2.4
kuste2399	mdh	strongly similar to malate dehydrogenase	2.4
kustd1269		unknown protein	2.4
kuste3975		unknown protein	2.4
kuste4091	parA_2	similar to ATPase involved in chromosome	2.4
kustc1018		Hypothetical protein	2.4
kuste3322		conserved hypothetical protein	2.4
kustc0446	mtaP_1	similar to 5'-methylthioadenosine phosphorylase	2.4
kustc0581		conserved hypothetical protein	2.4
kusta0015	sumf1	similar to sulfatase modifying factor 1	2.4
kustc0544		predicted orf	2.4
kuste3456		conserved hypothetical protein	2.4
kuste3114		unknown protein	2.4
kustc0372	atoC_1	strongly similar to sigma 54 response regulator	2.4
kustd1988		conserved hypothetical protein	2.3
kustd1334	kaiC	similar to circadian clock rhythm protein KaiC	2.3
kusta0026	RplY	similar to 50S ribosomal protein L25 (TL5)	2.3
kustc0948	talB	similar to transaldolase B	2.3
kustd1624	miaB_2	similar to protein involved in methylthiolation	2.3
kustc1157		hypothetical protein	2.3
kustd1490	eno	strongly similar to enolase	2.3
kusta0024	glmU	similar to 1-phosphate uridyltransferase	2.3
kustd1674	recJ	similar to exonuclease RecJ	2.3
kustc0936		unknown protein	2.3
kuste2851	pepP	similar to Xaa-Pro aminopeptidase	2.3
kustc0286	tatC	similar to sec independent translocase tatC	2.3
kustc0986	hisH	strongly similar to glutamine amidotransferase	2.3
kuste2946	aroC	strongly similar to chorismate synthase	2.3
kuste2990	rpsD	strongly similar to 30S ribosomal protein S4	2.3
kustc0764		similar to 1-acyl-sn-glycerol-3-phosphate	2.3
kustd2091		unknown protein	2.3
kuste3921	dys-1	similar to deoxyhypusine synthase	2.3
kuste3728		conserved hypothetical protein	2.3
kustc0526	uap1	similar to UDP-N-acetylglucosamine	2.3
kustc1128	acsA_1	strongly similar to acetyl-CoA synthetase	2.3
kustb0186		unknown protein	2.2
kuste4389		hypothetical protein	2.2
kustc0889		hypothetical protein	2.2
kustd1410	Mrr_1	similar to C-terminus restriction endonuclease	2.2
kuste4122		strongly similar to	2.2
kustc0449	cimA	similar to (R)-citramalate synthase	2.2
kustd1557	topA	strongly similar to topoisomerase I TopA	2.2
kustc1258	atoC_2	strongly similar to sigma 54 response regulator	2.2
kustd1778	hycE	similar to membrane-bound [NiFe]-hydrogenase	2.2
kustd2164	rne	strongly similar to ribonuclease E (RNase E)	2.2
kusta0010	MltA	similar to membrane-bound lytic murein	2.2
kustd2171		conserved hypothetical protein	2.2
kustd1709		hypothetical (diheme) protein	2.2
kuste3260		unknown protein	2.2
kuste4610	acsA_2	Strongly similar to beta subunit of CO dehydrogenase	2.2
kuste3661		conserved hypothetical protein	2.2
kustd2012	dnaK_2	strongly similar to molecular chaperone DnaK	2.2
kuste3785	hemL_2	strongly similar to glutamate-1-semialdehyde	2.2
kustc0840	NuoM	similar to NADH:ubiquinone oxidoreductase	2.2
kuste2308	narK_1	similar to nitrite extrusion protein narK	2.2
kustc0342		conserved hypothetical protein	2.2
kustc1212		hypothetical protein	2.2
kuste3605	fabF_2	strongly similar to beta-ketoacyl acyl carrier	2.2
kuste2983	secY	strongly similar to preprotein translocase SecY	2.2
kuste2955	rplJ	similar to 50S ribosomal protein L10	2.1
kuste2956	rplL	strongly similar to 50S ribosomal protein	2.1
kustd1262		unknown protein	2.1
kuste2936	leuD	similar to 3-isopropylmalate dehydratase	2.1
kuste4612	ribD	strongly similar to riboflavin biosynthesis	2.1
kuste3359		conserved hypothetical protein	2.1
kuste2860		hypothetical (di heme) protein	2.1
kustd1757	IleS	strongly similar to isoleucine tRNA synthetase	2.1
kustc0705		unknown protein	2.1
kuste4337	dksA	similar to DnaK suppressor protein	2.1
kuste3319	trmD	strongly similar to tRNA	2.1
kuste3168		unknown protein	2.1
kusta0053	FliC	similar to endoflagellar core protein	2.1
kustc1004		hypothetical protein	2.1
kuste3139		hypothetical protein	2.1
kuste3410	nifS_1	similar to iron sulfur [Fe-S] cofactor synthesis	2.1
kustd2116	hsdS	similar to type I restriction modification	2.1
kuste4364		similar to rubrerythrin	2.1
kuste4245	motB_3	similar to H+-driven flagellar motor component	2.1
kustc1039		unknown protein	2.1
kustd1377		unknown protein	2.1
kuste2665	nuoG_1	strongly similar to NADH dehydrogenase I chain	2.1
kustc1070		conserved hypothetical aquaporin protein	2.1
kuste3426		hypothetical protein	2.1
kuste2466	glgC_2	strongly similar to glucose-1-phosphate	2.1
kuste3606	fabF_3	similar to beta-ketoacyl acyl carrier protein	2.0
kuste2451	vacB	similar to ribonuclease R	2.0
kustc0447		conserved hypothetical protein	2.0
kustd1645	Pgk	strongly similar to phosphoglycerate kinase	2.0
kustd2061	mmdB	strongly similar to methylmalonyl-CoA	2.0
kuste4170	gyrA_1	similar to DNA gyrase subunit A	2.0
kuste3027	mfd	similar to transcription-repair coupling factor	2.0
kuste2305		hypothetical protein	2.0
kuste4280	czcC_1	similar to heavy metal efflux pump protein CzcC	2.0
