# Supplementary material for: Nitric oxide-dependent anaerobic ammonium oxidation
Source: Nat Commun. 2019 Mar 18;10:1244. doi: 10.1038/s41467-019-09268-w (PMC6423088; doi:10.1038/s41467-019-09268-w)
Supplement: Supplementary file 6 — Source Data [file 41467_2019_9268_MOESM6_ESM.xlsx]

## Sheet: Figure 1a
Figure 1a			Ammonium		Nitrite	Nitrate		biomass (cell x 10^8/mL)
			Influent	Effluent	Influent	Effluent
			mg-N/L	mg-N/L	mg-N/L	mg-N/L
		Day1	441.06	158.64	166.6	22.23		Day1	1.476
		Day2	419.72	168.6	177.65	28.88		Day2	1.52
		Day5	410.47	241.87	168.81	51.52		Day5	1.57
		Day6	401.22	271.04	153.34	41.51		Day6	1.564
		Day7	411.89	243.29	165.86	42.7		Day7	1.566
		Day8	421.85	241.87	183.55	44.87		Day8	1.534
		Day9	409.05	246.85	185.76	43.19		Day9	1.514
		Day10	407.62	236.89	187.23	34.86		Day10	1.538
		Day12	414.74	268.19	192.39	40.32		Day12	1.554
		Day13	423.98	280.28	179.86	31.29		Day13	1.514
		Day14	419.72	271.75	176.92	30.38		Day14	1.516
		Day15	435.37	269.61	185.02	39.69		Day15	1.558
		Day16	431.1	270.32	190.18	33.95		Day16	1.586
		Day19	424.18	283.04	159.75	22.93		Day19	1.534
		Day20	431.26	266.51	166.41	29.26		Day20	1.516
		Day21	429.98	256.72	169.08	29.9		Day21	1.498
		Day22	413.24	263.47	173.08	26.75		Day22	1.494
		Day23	404.87	269.54	178.41	22.39		Day23	1.516
		Day24	410.67	267.18	182.41	20.75		Day24	1.484
		Day25	429.33	271.9	171.75	34.31		Day25	1.494
		Day27	435.77	281.35	170.41	29.64		Day27	1.488
		Day29	437.7	277.64	182.41	37.63		Day29	1.496
		Day30	437.7	270.89	185.08	28.13		Day30	1.51
		Day31	430.62	275.61	178.41	47.17		Day31	1.544
		Day32	418.39	274.6	182.41	25.83		Day32	1.57
		Day33	420.32	296.53	171.75	32.85		Day33	1.564
		Day34	407.45	274.94	162.41	38.81		Day34	1.56
		Day35	413.24	256.05	162.41	26.88		Day35	1.558
		Day38	417.1	258.07	171.75	38.76		Day38	1.564
		Day39	430.62	269.54	163.75	33.37		Day39	1.546
		Day40	440.92	249.98	163.75	38.05		Day40	1.528
		Day41	438.99	272.92	185.08	25.58		Day41	1.536
		Day42	431.91	266.17	173.08	30.8		Day42	1.546
		Day43	434.48	268.87	166.41	35.64		Day43	1.568
		Day44	419.03	277.3	177.08	30.81		Day44	1.52
		Day46	412.6	268.87	179.75	41.06		Day46	1.572
		Day47	393.29	274.6	165.08	39.07		Day47	1.558
		Day48	419.03	267.52	159.75	30.71		Day48	1.544
		Day49	392.64	263.47	162.41	26.12		Day49	1.538
		Day50	385.56	272.58	167.75	29.79		Day50	1.554
		Day51	412.6	285.4	163.75	28.42		Day51	1.538
		Day52	423.54	283.71	166.41	25.89		Day52	1.552
		Day53	404.87	279.66	165.08	25.66		Day53	1.566

## Sheet: Figure 1b
Figure 1b			Ammonium		Nitrite	Nitrate		biomass (cell x 10^8/mL)			NO Consumption
			Influent	Effluent	Influent	Effluent
			mg-N/L	mg-N/L	mg-N/L	mg-N/L					mg-N/L
		Day1	345.7	88.46	135	24.71		Day1	1.354		Day3	153.12
		Day2	376.2	98.86	145.08	37.17		Day3	1.33		Day6	327.85
		Day3	402.53	98.86	170.46	31.22		Day4	1.376		Day9	338.39
		Day4	423.33	87.08	186.33	21.84		Day6	1.4		Day12	370.86
		Day5	399.76	79.45	186.7	20.3		Day7	1.468		Day15	365.55
		Day6	410.85	60.88	164.12	22.54		Day8	1.512		Day19	353.56
		Day7	415.01	49.51	168.41	20.93		Day9	1.528		Day23	358.31
		Day8	409.47	42.37	165.42	24.92		Day10	1.442		Day27	359.5
		Day9	408.08	36.69	164.86	28.84		Day11	1.466		Day30	356.2
		Day10	401.15	28.58	161.5	31.5		Day12	1.494		Day34	362.63
		Day11	405.31	24.56	169.9	30.45		Day13	1.512		Day37	356.82
		Day12	399.76	28.79	162.62	24.22		Day14	1.524		Day40	355.36
		Day14	413.62	33.23	170.46	27.58		Day15	1.546		Day44	350.66
		Day15	412.24	31.7	169.72	26.32		Day16	1.564		Day48	362.97
		Day19	424.71	30.59	166.54	26.88		Day17	1.546		Day51	361.18
		Day23	415.01	29.34	157.96	21.91		Day18	1.56
		Day24	413.62	29.07	158.52	25.9		Day19	1.57
		Day25	428.87	31.63	159.45	22.68		Day20	1.566
		Day26	417.78	26.71	169.34	34.37		Day21	1.544
		Day28	413.24	29.16	161.08	32.47		Day22	1.568
		Day30	433.84	29.54	187.75	35.83		Day23	1.586
		Day31	417.75	28.51	166.41	24.32		Day24	1.61
		Day32	436.41	25.88	166.41	32.63		Day25	1.594
		Day34	429.33	22.66	169.08	28.08		Day27	1.61
		Day35	413.89	26.07	182.41	30.41		Day28	1.63
		Day36	438.99	28.19	163.75	33.56		Day29	1.642
		Day37	445.43	22.21	155.75	35.66		Day30	1.638
		Day38	426.76	24.4	154.41	27.8		Day31	1.618
		Day39	435.77	26.65	173.08	25.62		Day32	1.584
		Day41	421.61	27.94	165.08	30.87		Day33	1.574
		Day42	428.05	30.19	174.41	28.94		Day34	1.524
		Day43	437.7	31.22	162.41	30.87		Day35	1.516
		Day44	435.77	28.51	153.08	28.56		Day36	1.538
		Day45	422.25	27.55	146.41	30.28		Day37	1.554
		Day46	418.39	27.1	178.41	37.84		Day38	1.576
		Day47	425.47	26.2	171.75	30.1		Day39	1.564
		Day49	414.53	25.04	175.75	23.73		Day40	1.538
		Day50	420.97	24.46	179.75	34.36		Day41	1.596
		Day51	435.77	26	177.08	26.88		Day42	1.572
								Day43	1.552
								Day44	1.57
								Day45	1.592
								Day46	1.568
								Day47	1.57
								Day48	1.556
								Day49	1.564
								Day50	1.556
								Day51	1.598

## Sheet: Figure 1c
Figure 1c			Ammonium		Nitrate		biomass (cell x 10^8/mL)			NO Consumption
			Influent	Effluent	Effluent
			mg-N/L	mg-N/L	mg-N/L					mg-N/L
		Day1	217.22	29.52	90.37		Day1	1.598		Day2	155.58
		Day2	231.28	86.06	65.38		Day2	1.532		Day5	295.26
		Day3	224.6	69.42	44.91		Day3	1.546		Day7	325.82
		Day4	237.8	63.4	30.31		Day4	1.614		Day9	305.31
		Day5	223.07	61.78	15.05		Day5	1.596		Day11	345
		Day6	211.87	60.4	13.3		Day6	1.592		Day16	347.49
		Day7	209.87	61.8	8.33		Day7	1.596		Day21	307.04
		Day8	237.93	51.98	3.91		Day8	1.558		Day24	304.69
		Day9	232.59	45.36	2.07		Day9	1.586		Day27	310.09
		Day10	237.27	40.55	0.22		Day10	1.52		Day30	306.8
		Day11	247.96	31.73	0.39		Day11	1.524		Day32	303.32
		Day13	229.91	17.66	0.22		Day13	1.484		Day35	323.32
		Day14	225.24	16.66	0.18		Day14	1.516		Day39	316.28
		Day15	226.19	22.01	0.16		Day15	1.546		Day42	325.09
		Day16	225.76	23.47	0		Day16	1.544		Day45	323.33
		Day17	224.76	23.05	0.26		Day17	1.528		Day49	321.27
		Day19	226.99	17.66	0		Day19	1.468		Day52	317.34
		Day20	226.04	16.66	0		Day20	1.516
		Day21	225.12	18.14	0		Day21	1.47
		Day24	232.39	21.36	0		Day24	1.42
		Day27	217.71	21.78	0		Day25	1.442
		Day28	234.07	26.55	0		Day26	1.434
		Day29	231.68	29.04	0		Day27	1.42
		Day31	228.13	18.51	0		Day28	1.45
		Day32	217.46	24.41	0		Day29	1.476
		Day33	222.43	24.56	0		Day30	1.488
		Day34	220.3	24.63	0		Day31	1.484
		Day35	229.55	25.41	0		Day32	1.518
		Day36	212.48	28.4	0		Day33	1.506
		Day37	216.03	25.98	0		Day34	1.538
		Day39	211.76	31.24	0		Day35	1.508
		Day40	203.23	30.25	0		Day36	1.524
		Day42	206.07	31.17	0		Day37	1.516
		Day43	228.13	31.24	0		Day38	1.494
		Day47	217.46	20.57	0		Day39	1.454
		Day50	211.76	5.92	0		Day40	1.464
		Day52	217.68	22.14	0		Day41	1.472
		Day53	231.91	24.84	0		Day42	1.444
		Day54	222.66	24.08	0		Day43	1.45
							Day45	1.44
							Day46	1.426
							Day47	1.414
							Day48	1.4
							Day49	1.386
							Day50	1.344
							Day51	1.384
							Day52	1.376
							Day53	1.358
							Day54	1.366
